# Supplementary material for: Glucose-Regulated Protein 78 Is a Potential Serum and Imaging Marker for Early Detection of Ovarian Cancer
Source: Cancers (Basel). 2023 Feb 10;15(4):1140. doi: 10.3390/cancers15041140 (PMC9954741; doi:10.3390/cancers15041140)
Supplement: Supplementary file 1 [file cancers-15-01140-s001.zip]

Archive with 1 entries (1 files):
- cancers-2140570-supplementary.pdf
